# Supplementary material for: The burden of premature mortality from cardiovascular diseases: A systematic review of years of life lost
Source: PLoS One. 2023 Apr 21;18(4):e0283879. doi: 10.1371/journal.pone.0283879 (PMC10121009; doi:10.1371/journal.pone.0283879)
Supplement: S2 Table — (XLSX) [file pone.0283879.s004.xlsx]

## Sheet: Sheet1
First screening															Second screening
First author (year)	Title	Year publish	Year data source	Country of data source	Study objective	Study design	Type population (general/specific)	Participants age coverage	population size (n)	Data source	Measure Premature mortality (Yes/No)	Premature death from CVD (Yes/No)	Used any YLL indicator (Yes/No)	Eligible for full text screening (Yes/No)	Definition YLL	Formula YLL (Garner/ GBD)	Number of death from CVD	YLL type (YPLL/ SEYLL)	YLL value (overall)	YLL value by sex
